# Supplementary material for: Identification of Secondary Metabolites from the Mangrove-Endophyte Lasiodiplodia iranensis F0619 by UPLC-ESI-MS/MS
Source: Metabolites. 2023 Aug 3;13(8):912. doi: 10.3390/metabo13080912 (PMC10456654; doi:10.3390/metabo13080912)
Supplement: Supplementary file 1 [file metabolites-13-00912-s001.zip]

Archive with 1 entries (1 files):
- metabolites-2496938-supplementary.pdf
